# Supplementary material for: Identification of additional dye tracers for measuring solid food intake and food preference via consumption-excretion in Drosophila
Source: Sci Rep. 2022 Apr 13;12:6201. doi: 10.1038/s41598-022-10252-6 (PMC9008003; doi:10.1038/s41598-022-10252-6)
Supplement: Supplementary file 2 — Supplementary Information 2. [file 41598_2022_10252_MOESM2_ESM.xlsx]

## Sheet: Dye information
Dye	Supplier	Order number	CAS number
Blue 1	Spectrum, New Brunswick, NJ	FD110	3844-45-9
Green 5	Spectrum, New Brunswick, NJ	D1119	4403-90-1
Light Green SF	Spectrum, New Brunswick, NJ	LI105	5141-20-8
Orange G	Spectrum, New Brunswick, NJ	OR105	1936-15-8
Red A	Spectrum, New Brunswick, NJ	CO102	2611-82-7
Yellow 10	Spectrum, New Brunswick, NJ	DC200	8004-92-0
Yellow 6	Spectrum, New Brunswick, NJ	FD155	2783-94-0

## Sheet: Fig 1
Males			Female
Orange G	Green 5	Red A	Orange G	Green 5	Red A
0.267	0.41	0.335	0.152	0.217	0.136
0.363	0.357	0.525	0.24	0.215	0.132
0.358	0.442	0.421	0.219	0.194	0.171
0.316	0.527	0.337	0.198	0.24	0.145
0.285	0.559	0.305	0.251	0.328	0.154
0.276	0.481	0.31	0.215	0.277	0.198
0.393	0.401	0.412	0.184	0.212	0.135
0.288	0.412	0.462	0.165	0.219	0.144

## Sheet: Fig 2
Orange G			Green 5			Red A
0.5%	1.0%	2.0%	0.5%	1.0%	2.0%	0.5%	1.0%	2.0%
0.194174	0.176731	0.161032	0.134	0.162	0.19	0.24	0.136	0.192
0.208129	0.162777	0.190686	0.19	0.183	0.153	0.191	0.158	0.172
0.155799	0.187197	0.195919	0.139	0.095	0.21	0.177	0.185	0.124
0.218595	0.223828	0.23255	0.263	0.139	0.153	0.185	0.177	0.175
0.173243	0.187197	0.190686	0.24	0.215	0.16	0.217	0.182	0.197
0.208129	0.176731	0.229061	0.185	0.187	0.125	0.308	0.151	0.164
0.152311	0.173243	0.16801	0.176	0.231	0.176
0.173243	0.202896	0.197663	0.153	0.192	0.173

## Sheet: Fig 3
GL		LS
Orange G	Green 5	Orange G	Green 5
0.154	0.091	0.365	0.268
0.128	0.155	0.227	0.268
0.133	0.111	0.236	0.295
0.14	0.13	0.274	0.311
0.167	0.105	0.372	0.242
0.123	0.093	0.294	0.279
0.138	0.141	0.224	0.332
0.159	0.121	0.337	0.274

## Sheet: Fig 4
Fed		Starved
Orange G	Green 5	Orange G	Green 5
0.048	0.045	0.093	0.047
0.032	0.015	0.07	0.066
0.053	0.024	0.083	0.061
0.042	0.043	0.063	0.084
0.03	0.027	0.063	0.079
0.037	0.036	0.062	0.077
0.037	0.022	0.084	0.084
0.049	0.036	0.062	0.054

## Sheet: Fig 5
Orange G								Green 5								Yellow 6								Yellow 10								Light Green SF
Males				Females				Males				Females				Males				Females				Males				Females				Males				Females
6h	12h	24h	48h	6h	12h	24h	48h	6h	12h	24h	48h	6h	12h	24h	48h	6h	12h	24h	48h	6h	12h	24h	48h	6h	12h	24h	48h	6h	12h	24h	48h	6h	12h	24h	48h	6h	12h	24h	48h
0.056	0.116	0.266	0.634	0.035	0.035	0.191	0.39	0.024	0.077	0.199	0.476	0.02	0.05	0.144	0.269	0.021	0.012	0.173	0.327	0.065	0.084	0.101	0.211	0.054	0.205	0.383	0.626	0.02	0.102	0.309	0.539	0	0	0.153	0.367	0	0.001	0.092	0.205
0.067	0.165	0.398	0.535	0.016	0.063	0.212	0.555	0.031	0.068	0.242	0.424	0.031	0.075	0.132	0.242	0.006	0.014	0.203	0.257	0.024	0.074	0.116	0.205	0.06	0.173	0.353	0.673	0.032	0.057	0.212	0.66	0	0.004	0.13	0.289	0	0.011	0.094	0.199
0.044	0.144	0.311	0.564	0.028	0.083	0.236	0.389	0.029	0.102	0.258	0.504	0.013	0.052	0.15	0.272	0.014	0.023	0.17	0.376	0.051	0.196	0.144	0.267	0.077	0.212	0.374	0.729	0.031	0.084	0.271	0.514	0	0.012	0.221	0.407	0	0.009	0.074	0.174
0.076	0.088	0.322	0.698	0.02	0.053	0.152	0.339	0.027	0.072	0.215	0.508	0.024	0.054	0.109	0.212	0.007	0.051	0.182	0.458	0.072	0.078	0.194	0.249	0.052	0.166	0.466	0.793	0.04	0.061	0.227	0.552	0	0.018	0.144	0.3	0	0	0.152	0.275
0.06	0.11	0.248	0.713	0.039	0.063	0.168	0.559	0.036	0.061	0.331	0.444	0.031	0.084	0.164	0.217	0.013	0.03	0.193	0.267	0.055	0.114	0.152	0.163	0.044	0.141	0.447	0.662	0.042	0.082	0.255	0.427	0	0.009	0.17	0.348	0	0.01	0.111	0.282
0.037	0.144	0.308	0.786	0.023	0.067	0.259	0.318	0.017	0.059	0.286	0.417	0.043	0.079	0.16	0.304	0.012	0.058	0.152	0.326	0.072	0.135	0.197	0.246	0.069	0.222	0.403	0.81	0.021	0.107	0.288	0.45	0	0.015	0.173	0.311	0	0.02	0.077	0.282
0.083	0.123	0.419	0.721	0.025	0.039	0.216	0.324	0.059	0.075	0.359	0.55	0.022	0.059	0.196	0.277	0.015	0.02	0.206	0.323	0.068	0.076	0.144	0.317	0.075	0.214	0.366	0.666	0.031	0.077	0.336	0.487	0	0.004	0.202	0.295	0	0.009	0.124	0.211
0.053	0.144	0.313	0.635	0.016	0.079	0.217	0.574	0.033	0.093	0.311	0.577	0.017	0.063	0.185	0.282	0.01	0.039	0.194	0.307	0.054	0.099	0.105	0.23	0.053	0.12	0.38	0.643	0.03	0.074	0.233	0.477	0	0.008	0.141	0.314	0	0.002	0.133	0.18
						0.0349487
						0.206375

## Sheet: Fig 6
Orange G			Yellow 10
0.25X	0.5X	1.0X	0.25X	0.5X	1.0X
0.25	0.203	0.215	0.315	0.24	0.255
0.276	0.233	0.18	0.319	0.285	0.285
0.229	0.206	0.245	0.306	0.281	0.226
0.213	0.165	0.192	0.316	0.295	0.266
0.279	0.277	0.201	0.287	0.273	0.263
0.224	0.238	0.161	0.355	0.28	0.261
0.27	0.219	0.154	0.317	0.292	0.246
0.247	0.191	0.232	0.282	0.247	0.261

## Sheet: Fig 7
Orange G				Yellow 10				Orange G		Yellow 10
Starved		Fed		Starved		Fed		CAFE	Con-Ex	CAFE	Con-Ex
Consumed	Excreted	Consumed	Excreted	Consumed	Excreted	Consumed	Excreted	0.321	0.289	0.539	0.447
0.321	0.289	0.129	0.111	0.539	0.447	0.196	0.17	0.185	0.155	0.366	0.351
0.185	0.155	0.089	0.066	0.366	0.351	0.215	0.174	0.342	0.281	0.298	0.296
0.342	0.281	0.029	0.024	0.298	0.296	0.195	0.154	0.274	0.249	0.317	0.301
0.274	0.249	0.135	0.129	0.317	0.301	0.115	0.129	0.362	0.307	0.27	0.2
0.362	0.307	0.05	0.053	0.27	0.2	0.202	0.182	0.277	0.244	0.249	0.212
0.277	0.244	0.145	0.092	0.249	0.212	0.22	0.202	0.358	0.344	0.425	0.401
0.358	0.344	0.038	0.014	0.425	0.401	0.266	0.162	0.163	0.153	0.536	0.448
0.163	0.153	0.12	0.105	0.536	0.448	0.095	0.091	0.323	0.302	0.566	0.471
0.323	0.302	0.012	0.011	0.566	0.471	0.191	0.148	0.379	0.351	0.429	0.41
0.379	0.351	0.027	0.014	0.429	0.41	0.226	0.158	0.274	0.174	0.297	0.262
0.274	0.174	0.147	0.132	0.297	0.262	0.173	0.142	0.392	0.325	0.255	0.216
0.392	0.325	0.113	0.092	0.255	0.216	0.189	0.138	0.129	0.111	0.196	0.17
								0.089	0.066	0.215	0.174
								0.029	0.024	0.195	0.154
								0.135	0.129	0.115	0.129
								0.05	0.053	0.202	0.182
								0.145	0.092	0.22	0.202
								0.038	0.014	0.266	0.162
								0.12	0.105	0.095	0.091
								0.012	0.011	0.191	0.148
								0.027	0.014	0.226	0.158
								0.147	0.132	0.173	0.142
								0.113	0.092	0.189	0.138

## Sheet: Fig 8
log [caffeine]	Preference index: caffeine in Blue 1								Preference index: caffeine in Orange G
-3.5	-0.07505	0.07255	0.03159	-0.00119	-0.05329	-0.03445	-0.1368	0.04914	-0.08536	-0.0815	-0.10309	-0.17796	-0.08538	-0.00279	-0.18033	-0.02147
-3	0.0749	0.05458	-0.00963	0.01096	-0.02215	0.0911	-0.00629	0.03501	-0.17309	-0.21275	-0.27367	0.096226	-0.04351	-0.15802	-0.07656	-0.10864
-2.5	-0.08011	-0.09947	-0.04346	-0.13439	-0.2056	-0.10687	-0.03806	-0.08801	-0.31641	-0.29388	-0.34082	-0.3921	-0.2754	-0.33834	-0.28896	-0.37623
-2	-0.53432	-0.59479	-0.52	-0.52227	-0.60006	-0.51826	-0.41731	-0.5775	-0.58183	-0.62911	-0.66977	-0.74122	-0.67173	-0.71678	-0.77513	-0.62792
-1.5	-0.8616	-0.89185	-0.93866	-0.92407	-0.93422	-0.87304	-0.91636	-0.92103	-0.90835	-0.92792	-0.92417	-0.94307	-0.9031	-0.89938	-0.86381	-0.93624

## Sheet: Fig S1
Orange G	Blue 1	Orange G + Blue 1		Orange G	Blue 1	Orange G + Blue 1		Yellow 10	Blue 1	Yellow 10 + Blue 1		Yellow 10	Blue 1	Yellow 10 + Blue 1
0.115	0.001	0.118		0	0.539	0.523		0.36	0.054	0.392		0	0.519	0.482
0.137	0.001	0.138		0	0.453	0.569		0.34	0.045	0.387		0	0.459	0.49
0.125	0	0.116		0	0.443	0.452		0.334	0.042	0.393		0	0.467	0.5
0.124	0	0.132		0	0.465	0.522		0.353	0.051	0.399		0	0.502	0.493

[truncated: 5 more sheets: Fig S2, Fig S3, Fig S4, Comparative Stats Summary, Normality]
